# Supplementary material for: HisgAtlas 1.0: a human immunosuppression gene database
Source: Database (Oxford). 2017 Dec 15;2017:bax094. doi: 10.1093/database/bax094 (PMC7243927; doi:10.1093/database/bax094)
Supplement: Supplementary Table 1 [file bax094_supp_st_1.xlsx]

## Sheet: Sheet1
Supplementary Table S1. List of CTLA4 related human diseases and supporting evidences
Gene Symbol	Disease	Evidence(Pubmed ID)
CTLA4	myasthenia gravis	7585970
CTLA4	thymoma	18567864
CTLA4	asthma	25860995
CTLA4	cervical cancer	22094905
CTLA4	atherosclerosis	23505495
CTLA4	prostate cancer	25111463
CTLA4	systemic lupus erythematosus	23851140
CTLA4	breast carcinoma	18980988
CTLA4	renal cell carcinoma	24041689
