# Supplementary material for: HisgAtlas 1.0: a human immunosuppression gene database
Source: Database (Oxford). 2017 Dec 15;2017:bax094. doi: 10.1093/database/bax094 (PMC7243927; doi:10.1093/database/bax094)
Supplement: Supplementary Table 2 [file bax094_supp_st_2.xlsx]

## Sheet:  Pathway analysis
Supplementary Table S2. Pathway analysis of the human immunosuppression genes using Reactome.
Pathway name	#Genes in HisgAltas	#Genes in Reactom
Cytokine Signaling in Immune system	427	1222
Signaling by Interleukins	300	910
Generic Transcription Pathway	158	1300
Signaling by GPCR	155	1509
Interleukin-4 and 13 signaling	137	212
Interferon Signaling	119	292
GPCR downstream signaling	111	1140
Interferon gamma signaling	100	176
Fc epsilon receptor (FCERI) signaling	99	594
Signalling by NGF	98	615
Neutrophil degranulation	97	480
GPCR ligand binding	97	592
DAP12 interactions	91	509
Signaling by SCF-KIT	88	468
NGF signalling via TRKA from the plasma membrane	88	527
DAP12 signaling	87	492
Signaling by PDGF	87	520
Signaling by EGFR	84	502
Interferon alpha/beta signaling	83	141
Platelet activation, signaling and aggregation	80	305
ER-Phagosome pathway	71	164
Signaling by the B Cell Receptor (BCR)	69	425
Signaling by VEGF	68	381
Gastrin-CREB signalling pathway via PKC and MAPK	64	504
VEGFA-VEGFR2 Pathway	63	372
Interleukin-10 signaling	62	88
Endosomal/Vacuolar pathway	61	82
Downstream signaling events of B Cell Receptor (BCR)	61	328
Interleukin-17 signaling	61	332
Interleukin-7 signaling	58	321
MAPK family signaling cascades	56	324
G alpha (i) signalling events	53	329
PIP3 activates AKT signaling	52	303
GAB1 signalosome	52	306
Signaling by Insulin receptor	50	349
FCERI mediated MAPK activation	50	377
IRS-related events triggered by IGF1R	48	325
IGF1R signaling cascade	48	326
Signaling by Type 1 Insulin-like Growth Factor 1 Receptor (IGF1R)	48	327
Interleukin-19,20,22,24,26,28 and 29 signaling	47	286
Insulin receptor signalling cascade	47	324
VEGFR2 mediated cell proliferation	46	285
Interleukin-2 family signaling	46	288
Interleukin-3, 5 and GM-CSF signaling	46	293
IRS-mediated signalling	46	321
Vesicle-mediated transport	46	828
Transcriptional regulation by RUNX1	45	260
Signalling to ERKs	44	287
Response to elevated platelet cytosolic Ca2+	43	144
MAPK1/MAPK3 signaling	43	274
Signaling by Leptin	43	275
RET signaling	43	292
Costimulation by the CD28 family	42	98
Platelet degranulation	42	137
TCR signaling	42	146
Frs2-mediated activation	42	274
Prolonged ERK activation events	42	276
Signalling to RAS	42	278
Toll Like Receptor 4 (TLR4) Cascade	40	145
C-type lectin receptors (CLRs)	40	202
ARMS-mediated activation	40	272
Signalling to p38 via RIT and RIN	40	272
Interleukin receptor SHC signaling	40	277
NCAM signaling for neurite out-growth	40	306
SHC1 events in EGFR signaling	39	267
RAF/MAP kinase cascade	39	267

## Sheet:  Biological function analysis
Supplementary Table S2. Biological function analysis of the human immunosuppression genes using Reactome.
Biological function	#Genes in HisgAltas	#Genes in Reactom
Immune System	628	2765
Signal Transduction	346	3002
Innate Immune System	286	1632
Adaptive Immune System	237	1189
Gene expression (Transcription)	168	1619
Metabolism of proteins	166	2373
RNA Polymerase II Transcription	160	1440
Metabolism	157	3461
Hemostasis	148	798
Disease	138	1496
Developmental Biology	133	1175
Post-translational protein modification	108	1530
Immunoregulatory interactions between a Lymphoid and a non-Lymphoid cell	106	316
Class I MHC mediated antigen processing & presentation	84	464
Downstream signal transduction	84	489
Class A/1 (Rhodopsin-like receptors)	80	401
Axon guidance	78	611
Metabolism of lipids	76	1316
Antigen processing-Cross presentation	75	186
Diseases of signal transduction	72	463
Cellular responses to external stimuli	72	598
Cellular responses to stress	68	511
Antigen Presentation: Folding, assembly and peptide loading of class I MHC	64	102
Peptide ligand-binding receptors	55	194
PI3K/AKT activation	54	306
Role of LAT2/NTAL/LAB on calcium mobilization	54	399
Transcriptional Regulation by TP53	51	485
Transport of small molecules	49	987
Toll-Like Receptors Cascades	48	184
Cell surface interactions at the vascular wall	48	256
Extracellular matrix organization	48	329
Cell Cycle	41	680

## Sheet: Protein class analysis
Supplementary Table S2. Protein class analysis of the human immunosuppression genes using PANTHER.
Gene	Protein class(PANTHER ID)
CAT	acetyltransferase(PC00038);acyltransferase(PC00042)
EP300	acetyltransferase(PC00038);chromatin/chromatin-binding protein(PC00077);transcription cofactor(PC00217)
NCOA3	acetyltransferase(PC00038);transcription factor(PC00218)
NCOA1	acetyltransferase(PC00038);transcription factor(PC00218)
ACTL7B	actin and actin related protein(PC00039)
ACTA1	actin and actin related protein(PC00039)
CRP	actin family cytoskeletal protein(PC00041)
PSTPIP1	actin family cytoskeletal protein(PC00041);membrane trafficking regulatory protein(PC00151)
FAS	acyltransferase(PC00042);dehydrogenase(PC00092);esterase(PC00097);ligase(PC00142);methyltransferase(PC00155)
NPR1	adenylate cyclase(PC00043);guanylate cyclase(PC00114)
GDA	amino acid transporter(PC00046);calmodulin(PC00061);mitochondrial carrier protein(PC00158);ribosomal protein(PC00202);transfer/carrier protein(PC00219)
VDAC1	anion channel(PC00049);voltage-gated ion channel(PC00241)
AIF1	annexin(PC00050);calmodulin(PC00061)
NRP1	annexin(PC00050);calmodulin(PC00061);defense/immunity protein(PC00090);membrane-bound signaling molecule(PC00152)
PRKCA	annexin(PC00050);calmodulin(PC00061);non-receptor serine/threonine protein kinase(PC00167);transfer/carrier protein(PC00219)
PDK1	annexin(PC00050);calmodulin(PC00061);non-receptor serine/threonine protein kinase(PC00167);transfer/carrier protein(PC00219)
PAK1	annexin(PC00050);calmodulin(PC00061);non-receptor serine/threonine protein kinase(PC00167);transfer/carrier protein(PC00219)
AKT1	annexin(PC00050);calmodulin(PC00061);non-receptor serine/threonine protein kinase(PC00167);transfer/carrier protein(PC00219)
DEFB103B	antibacterial response protein(PC00051)
MBP	antibacterial response protein(PC00051);extracellular matrix structural protein(PC00103)
CAMP	antibacterial response protein(PC00051);protease inhibitor(PC00191)
LBP	antibacterial response protein(PC00051);transfer/carrier protein(PC00219)
APOB	apolipoprotein(PC00052)
CTSD	aspartic protease(PC00053)
REN	aspartic protease(PC00053)
NAPA	aspartic protease(PC00053)
ATP6AP1	ATP synthase(PC00002);hydrolase(PC00121)
ATP6V0C	ATP synthase(PC00002);hydrolase(PC00121)
ATP6V0A2	ATP synthase(PC00002);hydrolase(PC00121)
ABCC1	ATP-binding cassette (ABC) transporter(PC00003)
ABCG2	ATP-binding cassette (ABC) transporter(PC00003)
ABCC4	ATP-binding cassette (ABC) transporter(PC00003)
ABCC2	ATP-binding cassette (ABC) transporter(PC00003)
ABCA1	ATP-binding cassette (ABC) transporter(PC00003)
MITF	basic helix-loop-helix transcription factor(PC00055)
SREBF1	basic helix-loop-helix transcription factor(PC00055)
ARNT	basic helix-loop-helix transcription factor(PC00055)
HIF1A	basic helix-loop-helix transcription factor(PC00055);nucleic acid binding(PC00171)
MYC	basic helix-loop-helix transcription factor(PC00055);nucleic acid binding(PC00171)
SIM2	basic helix-loop-helix transcription factor(PC00055);nucleic acid binding(PC00171)
AHR	basic helix-loop-helix transcription factor(PC00055);receptor(PC00197)
CALR	calcium-binding protein(PC00060)
EGFL7	calcium-binding protein(PC00060)
FKBP10	calcium-binding protein(PC00060);chaperone(PC00072);isomerase(PC00135)
FKBPL	calcium-binding protein(PC00060);chaperone(PC00072);isomerase(PC00135)
FKBP1A	calcium-binding protein(PC00060);chaperone(PC00072);isomerase(PC00135)
FKBP5	calcium-binding protein(PC00060);chaperone(PC00072);isomerase(PC00135)
FKBP11	calcium-binding protein(PC00060);chaperone(PC00072);isomerase(PC00135)
FKBP1B	calcium-binding protein(PC00060);chaperone(PC00072);isomerase(PC00135)
FKBP8	calcium-binding protein(PC00060);chaperone(PC00072);isomerase(PC00135)
FKBP3	calcium-binding protein(PC00060);chaperone(PC00072);isomerase(PC00135)
FKBP4	calcium-binding protein(PC00060);chaperone(PC00072);isomerase(PC00135)
S100A4	calmodulin(PC00061);growth factor(PC00112)
CIB1	calmodulin(PC00061);protein phosphatase(PC00195)
S100A1	calmodulin(PC00061);signaling molecule(PC00207)
S100A8	calmodulin(PC00061);signaling molecule(PC00207)
S100A11	calmodulin(PC00061);signaling molecule(PC00207)
PFKFB3	carbohydrate phosphatase(PC00066)
LAX1	cation transporter(PC00068);hydrolase(PC00121)
ATP2B4	cation transporter(PC00068);hydrolase(PC00121);ion channel(PC00133)
ATP2A2	cation transporter(PC00068);hydrolase(PC00121);ion channel(PC00133)
GIF	cation transporter(PC00068);transfer/carrier protein(PC00219)
FCRL3	cell adhesion molecule(PC00069)
MAGEA3	cell adhesion molecule(PC00069)
TMEM8A	cell adhesion molecule(PC00069)
CD99	cell adhesion molecule(PC00069)
PECAM1	cell adhesion molecule(PC00069)
FCGR2B	cell adhesion molecule(PC00069)
SDC4	cell adhesion molecule(PC00069);cytoskeletal protein(PC00085);defense/immunity protein(PC00090);extracellular matrix glycoprotein(PC00100);membrane-bound signaling molecule(PC00152)
CTNNB1	cell adhesion molecule(PC00069);cytoskeletal protein(PC00085);signaling molecule(PC00207);storage protein(PC00210)
MUC6	cell adhesion molecule(PC00069);extracellular matrix glycoprotein(PC00100)
SPARC	cell adhesion molecule(PC00069);extracellular matrix glycoprotein(PC00100);growth factor(PC00112)
ITGB2	cell adhesion molecule(PC00069);extracellular matrix glycoprotein(PC00100);receptor(PC00197)
ITGB3	cell adhesion molecule(PC00069);extracellular matrix glycoprotein(PC00100);receptor(PC00197)
KITLG	cell adhesion molecule(PC00069);growth factor(PC00112);membrane-bound signaling molecule(PC00152)
CD47	cell adhesion molecule(PC00069);guanyl-nucleotide exchange factor(PC00113);immunoglobulin receptor superfamily(PC00124)
CLEC4G	cell adhesion molecule(PC00069);immunoglobulin receptor superfamily(PC00124)
TIMD4	cell adhesion molecule(PC00069);immunoglobulin receptor superfamily(PC00124)
ASGR2	cell adhesion molecule(PC00069);immunoglobulin receptor superfamily(PC00124)
CD209	cell adhesion molecule(PC00069);immunoglobulin receptor superfamily(PC00124)
CLEC6A	cell adhesion molecule(PC00069);immunoglobulin receptor superfamily(PC00124)
HAVCR1	cell adhesion molecule(PC00069);immunoglobulin receptor superfamily(PC00124)
ASGR1	cell adhesion molecule(PC00069);immunoglobulin receptor superfamily(PC00124)
HAVCR2	cell adhesion molecule(PC00069);immunoglobulin receptor superfamily(PC00124)
CLEC4C	cell adhesion molecule(PC00069);immunoglobulin receptor superfamily(PC00124)
CD48	cell adhesion molecule(PC00069);immunoglobulin receptor superfamily(PC00124);membrane-bound signaling molecule(PC00152);protein kinase(PC00193)
SLAMF6	cell adhesion molecule(PC00069);immunoglobulin receptor superfamily(PC00124);membrane-bound signaling molecule(PC00152);tyrosine protein kinase receptor(PC00233)
CD244	cell adhesion molecule(PC00069);immunoglobulin receptor superfamily(PC00124);protein kinase(PC00193);signaling molecule(PC00207)
CD2	cell adhesion molecule(PC00069);immunoglobulin receptor superfamily(PC00124);protein kinase(PC00193);signaling molecule(PC00207)
GPNMB	cell adhesion molecule(PC00069);membrane-bound signaling molecule(PC00152)
CD81	cell adhesion molecule(PC00069);membrane-bound signaling molecule(PC00152);receptor(PC00197)
CD9	cell adhesion molecule(PC00069);membrane-bound signaling molecule(PC00152);receptor(PC00197)
CD63	cell adhesion molecule(PC00069);membrane-bound signaling molecule(PC00152);receptor(PC00197)
LGALS13	cell adhesion molecule(PC00069);signaling molecule(PC00207)
LGALS3	cell adhesion molecule(PC00069);signaling molecule(PC00207)
LGALS14	cell adhesion molecule(PC00069);signaling molecule(PC00207)
LGALS9	cell adhesion molecule(PC00069);signaling molecule(PC00207)
LGALS7	cell adhesion molecule(PC00069);signaling molecule(PC00207)
LGALS8	cell adhesion molecule(PC00069);signaling molecule(PC00207)
GRIP1	cell adhesion molecule(PC00069);signaling molecule(PC00207)
LGALS1	cell adhesion molecule(PC00069);signaling molecule(PC00207)
GRIP1	cell junction protein(PC00070);nucleotide kinase(PC00172)
CRYAB	chaperone(PC00072)
PTGES3	chaperone(PC00072)
SERP2	chaperone(PC00072);ribosomal protein(PC00202)
HSPE1	chaperonin(PC00073)
CCL19	chemokine(PC00074)
PPBP	chemokine(PC00074)
CCL2	chemokine(PC00074)
CCL20	chemokine(PC00074)
CCL1	chemokine(PC00074)
PF4	chemokine(PC00074)
XCL1	chemokine(PC00074)
CXCL10	chemokine(PC00074)
CCL5	chemokine(PC00074)
CXCL9	chemokine(PC00074)
CX3CL1	chemokine(PC00074)
CCL25	chemokine(PC00074)
CCL26	chemokine(PC00074)
SIRPA	chemokine(PC00074)
CXCL16	chemokine(PC00074)
CCL21	chemokine(PC00074)
CCL17	chemokine(PC00074)
CXCL8	chemokine(PC00074)
CCL18	chemokine(PC00074)
CCL4	chemokine(PC00074)
SIRT1	chromatin/chromatin-binding protein(PC00077);deacetylase(PC00087)
C4B	complement component(PC00078);cytokine(PC00083);serine protease inhibitor(PC00204)
A2M	complement component(PC00078);cytokine(PC00083);serine protease inhibitor(PC00204)
C4A	complement component(PC00078);cytokine(PC00083);serine protease inhibitor(PC00204)
C5	complement component(PC00078);cytokine(PC00083);serine protease inhibitor(PC00204)
PZP	complement component(PC00078);cytokine(PC00083);serine protease inhibitor(PC00204)
C1S	complement component(PC00078);serine protease(PC00203)
CRTC1	CREB transcription factor(PC00006)
CD38	cyclase(PC00079);glycosidase(PC00110)
CST2	cysteine protease inhibitor(PC00082)
CASP3	cysteine protease(PC00081);protease inhibitor(PC00191)
CASP8	cysteine protease(PC00081);protease inhibitor(PC00191)
CASP7	cysteine protease(PC00081);protease inhibitor(PC00191)
CFLAR	cysteine protease(PC00081);protease inhibitor(PC00191)
LIF	cytokine(PC00083)
CTLA4	cytokine(PC00083)
CSF2	cytokine(PC00083)
CD28	cytokine(PC00083)
CSF1	cytokine(PC00083)
NAMPT	cytokine(PC00083)
CSF3	cytokine(PC00083)
IL12RB2	cytokine(PC00083);defense/immunity protein(PC00090)
IL27RA	cytokine(PC00083);defense/immunity protein(PC00090)
EBI3	cytokine(PC00083);defense/immunity protein(PC00090)
CSF2RA	cytokine(PC00083);defense/immunity protein(PC00090)
IL23R	cytokine(PC00083);defense/immunity protein(PC00090)
TGFA	cytokine(PC00083);growth factor(PC00112)
PLEK	cytoskeletal protein(PC00085)
USH1C	cytoskeletal protein(PC00085)
CLDN2	cytoskeletal protein(PC00085)
XPC	damaged DNA-binding protein(PC00086)
NAGA	deacetylase(PC00087)
HDAC4	deacetylase(PC00087);nucleic acid binding(PC00171);reductase(PC00198)
HDAC7	deacetylase(PC00087);nucleic acid binding(PC00171);reductase(PC00198)
HDAC1	deacetylase(PC00087);nucleic acid binding(PC00171);reductase(PC00198)
HDAC10	deacetylase(PC00087);nucleic acid binding(PC00171);reductase(PC00198)
HDAC11	deacetylase(PC00087);nucleic acid binding(PC00171);reductase(PC00198)
ADA	deaminase(PC00088)
CBS	deaminase(PC00088);dehydratase(PC00091);epimerase/racemase(PC00096)
AICDA	deaminase(PC00088);nucleic acid binding(PC00171)
SGPL1	decarboxylase(PC00089)
MBL2	defense/immunity protein(PC00090)
OASL	defense/immunity protein(PC00090);nucleic acid binding(PC00171);nucleotidyltransferase(PC00174)
IL10RA	defense/immunity protein(PC00090);type I cytokine receptor(PC00231);type II cytokine receptor(PC00232)
IFNAR1	defense/immunity protein(PC00090);type I cytokine receptor(PC00231);type II cytokine receptor(PC00232)
TF	defense/immunity protein(PC00090);type I cytokine receptor(PC00231);type II cytokine receptor(PC00232)
CA9	dehydratase(PC00091)
GMDS	dehydratase(PC00091);epimerase/racemase(PC00096);oxidoreductase(PC00176)
ALDH1A2	dehydrogenase(PC00092)
LDHC	dehydrogenase(PC00092)
ACOX1	dehydrogenase(PC00092);oxidase(PC00175);transferase(PC00220)
DHODH	dehydrogenase(PC00092);reductase(PC00198)
IMPDH1	dehydrogenase(PC00092);reductase(PC00198)
IMPDH2	dehydrogenase(PC00092);reductase(PC00198)
HOXA10	DNA binding protein(PC00009);homeobox transcription factor(PC00119)
HOXA9	DNA binding protein(PC00009);homeobox transcription factor(PC00119)
PTX3	DNA binding protein(PC00009);homeobox transcription factor(PC00119)
NANOG	DNA binding protein(PC00009);homeobox transcription factor(PC00119)
TTF1	DNA binding protein(PC00009);homeobox transcription factor(PC00119)
PITX1	DNA binding protein(PC00009);homeobox transcription factor(PC00119)
CDX1	DNA binding protein(PC00009);homeobox transcription factor(PC00119)
CDX2	DNA binding protein(PC00009);homeobox transcription factor(PC00119)
HOXA1	DNA binding protein(PC00009);homeobox transcription factor(PC00119)
TNFAIP3	DNA binding protein(PC00009);hydrolase(PC00121)
ADAR	DNA binding protein(PC00009);RNA binding protein(PC00031);deaminase(PC00088);defense/immunity protein(PC00090);kinase activator(PC00138)
SP1	DNA binding protein(PC00009);transcription cofactor(PC00217);zinc finger transcription factor(PC00244)
SP5	DNA binding protein(PC00009);transcription cofactor(PC00217);zinc finger transcription factor(PC00244)
TTF1	DNA binding protein(PC00009);transcription factor(PC00218)
FOXP3	DNA binding protein(PC00009);transcription factor(PC00218)
MYB	DNA binding protein(PC00009);transcription factor(PC00218)
FOXO3	DNA binding protein(PC00009);transcription factor(PC00218)
FOXA1	DNA binding protein(PC00009);transcription factor(PC00218)
FOXN1	DNA binding protein(PC00009);transcription factor(PC00218)
FOXO1	DNA binding protein(PC00009);transcription factor(PC00218)
MUTYH	DNA glycosylase(PC00010);endodeoxyribonuclease(PC00093);glycosidase(PC00110)
RECQL	DNA helicase(PC00011)
SMARCA2	DNA helicase(PC00011)
SMARCA4	DNA helicase(PC00011)
MCM7	DNA helicase(PC00011);hydrolase(PC00121)
IL4I1	DNA methyltransferase(PC00013);oxidase(PC00175)
SMOX	DNA methyltransferase(PC00013);oxidase(PC00175)
PRL	DNA-directed RNA polymerase(PC00019)
ANG	endoribonuclease(PC00094);enzyme modulator(PC00095);hydrolase(PC00121)
CSN3	enzyme modulator(PC00095)
BAG6	enzyme modulator(PC00095)
REN	enzyme modulator(PC00095)
FSTL1	enzyme modulator(PC00095)
ARRB2	enzyme modulator(PC00095)
PDCD5	enzyme modulator(PC00095)
NFKBIA	enzyme modulator(PC00095);phospholipase(PC00186)
PNPT1	esterase(PC00097);exoribonuclease(PC00099);nucleotidyltransferase(PC00174)
CCR4	exoribonuclease(PC00099)
CCR4	exoribonuclease(PC00099)
EXOSC10	exoribonuclease(PC00099);hydrolase(PC00121)
NTN1	extracellular matrix linker protein(PC00101);receptor(PC00197)
TSHR	extracellular matrix protein(PC00102);receptor(PC00197)
TLR9	extracellular matrix protein(PC00102);receptor(PC00197)
STAB1	extracellular matrix structural protein(PC00103)
TNFAIP6	extracellular matrix structural protein(PC00103)
CHRNA1	GABA receptor(PC00023);acetylcholine receptor(PC00037)
GAA	glucosidase(PC00108)
IDUA	glycosidase(PC00110)
HPSE	glycosidase(PC00110)
CHI3L1	glycosidase(PC00110)
GMPS	glycosyltransferase(PC00111)
GALNT7	glycosyltransferase(PC00111)
B3GAT1	glycosyltransferase(PC00111)
ST6GALNAC4	glycosyltransferase(PC00111)
FUT2	glycosyltransferase(PC00111)
PTAFR	G-protein coupled receptor(PC00021)
L1CAM	G-protein coupled receptor(PC00021)
LPAR5	G-protein coupled receptor(PC00021)
GPR68	G-protein coupled receptor(PC00021)
CNR1	G-protein coupled receptor(PC00021)
NMUR1	G-protein coupled receptor(PC00021)
ADORA2B	G-protein coupled receptor(PC00021)
GPR15	G-protein coupled receptor(PC00021)
TBXA2R	G-protein coupled receptor(PC00021)
AVPR1B	G-protein coupled receptor(PC00021)
HTR1B	G-protein coupled receptor(PC00021)
S1PR1	G-protein coupled receptor(PC00021)
ADRB2	G-protein coupled receptor(PC00021)
CNR2	G-protein coupled receptor(PC00021)
GPBAR1	G-protein coupled receptor(PC00021)
HTR2A	G-protein coupled receptor(PC00021)
OPRM1	G-protein coupled receptor(PC00021)
FPR3	G-protein coupled receptor(PC00021)
C3AR1	G-protein coupled receptor(PC00021)
PTGER1	G-protein coupled receptor(PC00021)
S1PR4	G-protein coupled receptor(PC00021)
C5AR1	G-protein coupled receptor(PC00021)
S1PR2	G-protein coupled receptor(PC00021)
HTR1A	G-protein coupled receptor(PC00021)
OPRD1	G-protein coupled receptor(PC00021)
ADORA2A	G-protein coupled receptor(PC00021)
LTB4R	G-protein coupled receptor(PC00021)
MC5R	G-protein coupled receptor(PC00021)
PTGER4	G-protein coupled receptor(PC00021)
CRHR1	G-protein coupled receptor(PC00021);antibacterial response protein(PC00051)
ADGRE1	G-protein coupled receptor(PC00021);antibacterial response protein(PC00051)
VIPR1	G-protein coupled receptor(PC00021);antibacterial response protein(PC00051)
SFRP5	G-protein coupled receptor(PC00021);signaling molecule(PC00207)
ARHGAP9	G-protein modulator(PC00022)
RASSF4	G-protein modulator(PC00022)
RASA4	G-protein modulator(PC00022)
SYDE1	G-protein modulator(PC00022)
RASA2	G-protein modulator(PC00022)
CDK5RAP2	G-protein modulator(PC00022);actin binding motor protein(PC00040);cell junction protein(PC00070)
CAV1	G-protein modulator(PC00022);membrane traffic protein(PC00150);structural protein(PC00211);transmembrane receptor regulatory/adaptor protein(PC00226)
TUFM	G-protein(PC00020);hydrolase(PC00121);translation elongation factor(PC00222);translation initiation factor(PC00224)
FGF2	growth factor(PC00112)
VEGFC	growth factor(PC00112)
PGF	growth factor(PC00112)
VEGFA	growth factor(PC00112)
INHBB	growth factor(PC00112)
PDGFA	growth factor(PC00112)
TGFB3	growth factor(PC00112)
TGFB2	growth factor(PC00112)
FGF7	growth factor(PC00112)
TGFB1	growth factor(PC00112)
GDF15	growth factor(PC00112)
AREG	growth factor(PC00112)
PRL	growth factor(PC00112);peptide hormone(PC00179)
RASGRP1	guanyl-nucleotide exchange factor(PC00113)
RAPGEF3	guanyl-nucleotide exchange factor(PC00113)
DOCK2	guanyl-nucleotide exchange factor(PC00113)
RASSF4	guanyl-nucleotide exchange factor(PC00113);membrane trafficking regulatory protein(PC00151)
VAV1	guanyl-nucleotide exchange factor(PC00113);signaling molecule(PC00207)
PLCG1	guanyl-nucleotide exchange factor(PC00113);signaling molecule(PC00207)
GBP1	heterotrimeric G-protein(PC00117)
HMGB1	HMG box transcription factor(PC00024);chromatin/chromatin-binding protein(PC00077);signaling molecule(PC00207)
IRX2	homeobox transcription factor(PC00119);nucleic acid binding(PC00171)
IRX3	homeobox transcription factor(PC00119);nucleic acid binding(PC00171)
HSP90AB1	Hsp90 family chaperone(PC00028)
HSP90AA1	Hsp90 family chaperone(PC00028)
ARG2	hydrolase(PC00121)
GLS2	hydrolase(PC00121)
ARG1	hydrolase(PC00121)
AHCY	hydrolase(PC00121)
GDA	hydrolase(PC00121)
FAAH	hydrolase(PC00121);ligase(PC00142);transferase(PC00220)
FAAH	hydroxylase(PC00122)
LAIR2	immunoglobulin receptor superfamily(PC00124)
CD7	immunoglobulin receptor superfamily(PC00124)
TYROBP	immunoglobulin receptor superfamily(PC00124)
CD4	immunoglobulin receptor superfamily(PC00124)
LAIR1	immunoglobulin receptor superfamily(PC00124)
CD8A	immunoglobulin receptor superfamily(PC00124)
SIGLEC7	immunoglobulin receptor superfamily(PC00124);immunoglobulin superfamily cell adhesion molecule(PC00125);membrane-bound signaling molecule(PC00152);myelin protein(PC00161)
SIGLEC14	immunoglobulin receptor superfamily(PC00124);immunoglobulin superfamily cell adhesion molecule(PC00125);membrane-bound signaling molecule(PC00152);myelin protein(PC00161)
CD22	immunoglobulin receptor superfamily(PC00124);immunoglobulin superfamily cell adhesion molecule(PC00125);membrane-bound signaling molecule(PC00152);myelin protein(PC00161)
SIGLEC11	immunoglobulin receptor superfamily(PC00124);immunoglobulin superfamily cell adhesion molecule(PC00125);membrane-bound signaling molecule(PC00152);myelin protein(PC00161)
SIGLEC5	immunoglobulin receptor superfamily(PC00124);immunoglobulin superfamily cell adhesion molecule(PC00125);membrane-bound signaling molecule(PC00152);myelin protein(PC00161)
SIGLEC9	immunoglobulin receptor superfamily(PC00124);immunoglobulin superfamily cell adhesion molecule(PC00125);membrane-bound signaling molecule(PC00152);myelin protein(PC00161)
CD33	immunoglobulin receptor superfamily(PC00124);immunoglobulin superfamily cell adhesion molecule(PC00125);membrane-bound signaling molecule(PC00152);myelin protein(PC00161)
HLA-F	immunoglobulin receptor superfamily(PC00124);major histocompatibility complex antigen(PC00149)
ULBP2	immunoglobulin receptor superfamily(PC00124);major histocompatibility complex antigen(PC00149)
ULBP1	immunoglobulin receptor superfamily(PC00124);major histocompatibility complex antigen(PC00149)
CD1D	immunoglobulin receptor superfamily(PC00124);major histocompatibility complex antigen(PC00149)
HLA-A	immunoglobulin receptor superfamily(PC00124);major histocompatibility complex antigen(PC00149)
HLA-E	immunoglobulin receptor superfamily(PC00124);major histocompatibility complex antigen(PC00149)
MICB	immunoglobulin receptor superfamily(PC00124);major histocompatibility complex antigen(PC00149)
HLA-G	immunoglobulin receptor superfamily(PC00124);major histocompatibility complex antigen(PC00149)
HLA-B	immunoglobulin receptor superfamily(PC00124);major histocompatibility complex antigen(PC00149)
LILRB1	immunoglobulin receptor superfamily(PC00124);membrane-bound signaling molecule(PC00152)
LILRB4	immunoglobulin receptor superfamily(PC00124);membrane-bound signaling molecule(PC00152)
LILRB2	immunoglobulin receptor superfamily(PC00124);membrane-bound signaling molecule(PC00152)
LILRA3	immunoglobulin receptor superfamily(PC00124);membrane-bound signaling molecule(PC00152)
CD274	immunoglobulin receptor superfamily(PC00124);membrane-bound signaling molecule(PC00152)
ICAM5	immunoglobulin superfamily cell adhesion molecule(PC00125);signaling molecule(PC00207)
ICAM1	immunoglobulin superfamily cell adhesion molecule(PC00125);signaling molecule(PC00207)
IFNA2	interferon superfamily(PC00127)
IFNA1	interferon superfamily(PC00127)
IFNB1	interferon superfamily(PC00127)
IFNG	interferon superfamily(PC00127)
IL16	interleukin superfamily(PC00128)
IL5	interleukin superfamily(PC00128)
IL1A	interleukin superfamily(PC00128)
IL1B	interleukin superfamily(PC00128)
IL23A	interleukin superfamily(PC00128)
CTF1	interleukin superfamily(PC00128)
IL2	interleukin superfamily(PC00128)
TRPC1	ion channel(PC00133)
TRPV1	ion channel(PC00133)
TRPC6	ion channel(PC00133)
TRPM4	ion channel(PC00133);receptor(PC00197)
TRPM7	ion channel(PC00133);receptor(PC00197)
PPIG	isomerase(PC00135)
PPIA	isomerase(PC00135)
PIN1	isomerase(PC00135)
PTGES	isomerase(PC00135)
DCT	isomerase(PC00135);oxidase(PC00175);oxygenase(PC00177)
PAEP	isomerase(PC00135);transfer/carrier protein(PC00219)
LCN2	isomerase(PC00135);transfer/carrier protein(PC00219)
CDKN2A	kinase inhibitor(PC00139)
CDKN1B	kinase inhibitor(PC00139)
CDKN1A	kinase inhibitor(PC00139)
PIK3CD	kinase(PC00137)
DGKZ	kinase(PC00137)
PIK3C3	kinase(PC00137)
ZNF366	KRAB box transcription factor(PC00029)
P2RX7	ligand-gated ion channel(PC00141)
RYR1	ligand-gated ion channel(PC00141)
ITPR1	ligand-gated ion channel(PC00141)
CBLB	ligase(PC00142)
CTPS1	ligase(PC00142)
LIPA	lipase(PC00143)
HLA-DRB1	major histocompatibility complex antigen(PC00149)
HLA-DMA	major histocompatibility complex antigen(PC00149)
HLA-DRA	major histocompatibility complex antigen(PC00149)
B2M	major histocompatibility complex antigen(PC00149)
NAPA	membrane traffic protein(PC00150)
SEC13	membrane trafficking regulatory protein(PC00151)
SNX9	membrane trafficking regulatory protein(PC00151)
KLRK1	membrane-bound signaling molecule(PC00152)
EFNB2	membrane-bound signaling molecule(PC00152)
CLEC12B	membrane-bound signaling molecule(PC00152)
KLRC1	membrane-bound signaling molecule(PC00152)
SEMA3A	membrane-bound signaling molecule(PC00152)
CLEC1A	membrane-bound signaling molecule(PC00152)
SEMA4D	membrane-bound signaling molecule(PC00152)
CD69	membrane-bound signaling molecule(PC00152)
SEMA3C	membrane-bound signaling molecule(PC00152)
EFNA1	membrane-bound signaling molecule(PC00152)
SEMA7A	membrane-bound signaling molecule(PC00152)
CLEC2D	membrane-bound signaling molecule(PC00152)
KLRG1	membrane-bound signaling molecule(PC00152)
LNPEP	metalloprotease(PC00153)
ERAP2	metalloprotease(PC00153)
MECP2	methyltransferase(PC00155);nuclease(PC00170)
SRSF2	mRNA splicing factor(PC00148)
SNRNP70	mRNA splicing factor(PC00148)
MBP	myelin protein(PC00161)
CORT	neuropeptide(PC00162)
NPY	neuropeptide(PC00162)
VIP	neuropeptide(PC00162)
PNP,PPY	neuropeptide(PC00162)
ADCYAP1	neuropeptide(PC00162)
PNOC	neuropeptide(PC00162)
POMC	neuropeptide(PC00162)
PENK	neuropeptide(PC00162)
NGF	neurotrophic factor(PC00163)
DBNL	non-motor actin binding protein(PC00165)
LCP1	non-motor actin binding protein(PC00165)
CORO1A	non-motor actin binding protein(PC00165)
GABARAPL3	non-motor microtubule binding protein(PC00166)
MAPK3	non-motor microtubule binding protein(PC00166);non-receptor serine/threonine protein kinase(PC00167)
MAPK9	non-receptor serine/threonine protein kinase(PC00167)
EIF2AK3	non-receptor serine/threonine protein kinase(PC00167)
CHEK1	non-receptor serine/threonine protein kinase(PC00167)
IKBKB	non-receptor serine/threonine protein kinase(PC00167)
MAPK14	non-receptor serine/threonine protein kinase(PC00167)
EIF2AK4	non-receptor serine/threonine protein kinase(PC00167)
MAPK3	non-receptor serine/threonine protein kinase(PC00167)
CHUK	non-receptor serine/threonine protein kinase(PC00167)
MAPK11	non-receptor serine/threonine protein kinase(PC00167)
STK16	non-receptor serine/threonine protein kinase(PC00167)
CDK9	non-receptor serine/threonine protein kinase(PC00167);non-receptor tyrosine protein kinase(PC00168)
CDK1	non-receptor serine/threonine protein kinase(PC00167);non-receptor tyrosine protein kinase(PC00168)
CDK2	non-receptor serine/threonine protein kinase(PC00167);non-receptor tyrosine protein kinase(PC00168)
MTOR	non-receptor serine/threonine protein kinase(PC00167);nucleic acid binding(PC00171);nucleotide kinase(PC00172)
LCK	non-receptor tyrosine protein kinase(PC00168)
SYK	non-receptor tyrosine protein kinase(PC00168)
ITK	non-receptor tyrosine protein kinase(PC00168)
LYN	non-receptor tyrosine protein kinase(PC00168)
FGR	non-receptor tyrosine protein kinase(PC00168)
JAK3	non-receptor tyrosine protein kinase(PC00168)
FYN	non-receptor tyrosine protein kinase(PC00168)
SRC	non-receptor tyrosine protein kinase(PC00168)
JAK1	non-receptor tyrosine protein kinase(PC00168)
TYK2	non-receptor tyrosine protein kinase(PC00168)
PTK2	non-receptor tyrosine protein kinase(PC00168)
JAK2	non-receptor tyrosine protein kinase(PC00168)
TEC	non-receptor tyrosine protein kinase(PC00168)
NR4A1	nuclear hormone receptor(PC00169)
NR3C1	nuclear hormone receptor(PC00169);nucleic acid binding(PC00171)
PGR	nuclear hormone receptor(PC00169);nucleic acid binding(PC00171)
PPARD	nuclear hormone receptor(PC00169);nucleic acid binding(PC00171)
VDR	nuclear hormone receptor(PC00169);nucleic acid binding(PC00171)
AR	nuclear hormone receptor(PC00169);nucleic acid binding(PC00171)
PPARG	nuclear hormone receptor(PC00169);nucleic acid binding(PC00171)
PPARA	nuclear hormone receptor(PC00169);nucleic acid binding(PC00171)
ESR2	nuclear hormone receptor(PC00169);nucleic acid binding(PC00171)
ESR1	nuclear hormone receptor(PC00169);nucleic acid binding(PC00171)
RARA	nuclear hormone receptor(PC00169);nucleic acid binding(PC00171)
NR1H3	nuclear hormone receptor(PC00169);nucleic acid binding(PC00171)
NANOS2	nuclease(PC00170)
GATA3	nuclease(PC00170);zinc finger transcription factor(PC00244)
RELA	nucleic acid binding(PC00171)
REL	nucleic acid binding(PC00171)
RELB	nucleic acid binding(PC00171)
ETS1	nucleic acid binding(PC00171);signaling molecule(PC00207);transcription factor(PC00218)
SPIB	nucleic acid binding(PC00171);signaling molecule(PC00207);transcription factor(PC00218)
ETV5	nucleic acid binding(PC00171);signaling molecule(PC00207);transcription factor(PC00218)
GABPA	nucleic acid binding(PC00171);signaling molecule(PC00207);transcription factor(PC00218)
CIITA	nucleic acid binding(PC00171);transcription cofactor(PC00217)
NCOR1	nucleic acid binding(PC00171);transcription cofactor(PC00217)
NOD2	nucleic acid binding(PC00171);transcription cofactor(PC00217)
NLRP12	nucleic acid binding(PC00171);transcription cofactor(PC00217)
NLRP1	nucleic acid binding(PC00171);transcription cofactor(PC00217)
NOD1	nucleic acid binding(PC00171);transcription cofactor(PC00217)
NLRP3	nucleic acid binding(PC00171);transcription cofactor(PC00217)
NLRC3	nucleic acid binding(PC00171);transcription cofactor(PC00217)
RBL2	nucleic acid binding(PC00171);transcription factor(PC00218)
TBX21	nucleic acid binding(PC00171);transcription factor(PC00218)
NFRKB	nucleic acid binding(PC00171);transcription factor(PC00218)
CEBPA	nucleic acid binding(PC00171);transcription factor(PC00218)
EOMES	nucleic acid binding(PC00171);transcription factor(PC00218)
ATF2	nucleic acid binding(PC00171);transcription factor(PC00218)
E2F7	nucleic acid binding(PC00171);transcription factor(PC00218)
MAF	nucleic acid binding(PC00171);transcription factor(PC00218)
STAT6	nucleic acid binding(PC00171);transcription factor(PC00218)
STAT2	nucleic acid binding(PC00171);transcription factor(PC00218)
STAT4	nucleic acid binding(PC00171);transcription factor(PC00218)
IRF2	nucleic acid binding(PC00171);transcription factor(PC00218)
TBP	nucleic acid binding(PC00171);transcription factor(PC00218)
STAT1	nucleic acid binding(PC00171);transcription factor(PC00218)
RB1	nucleic acid binding(PC00171);transcription factor(PC00218)
NFIA	nucleic acid binding(PC00171);transcription factor(PC00218)
IRF3	nucleic acid binding(PC00171);transcription factor(PC00218)
E2F2	nucleic acid binding(PC00171);transcription factor(PC00218)
STAT3	nucleic acid binding(PC00171);transcription factor(PC00218)
JUN	nucleic acid binding(PC00171);transcription factor(PC00218)
IRF8	nucleic acid binding(PC00171);transcription factor(PC00218)
IRF4	nucleic acid binding(PC00171);transcription factor(PC00218)
BCL11B	nucleic acid binding(PC00171);zinc finger transcription factor(PC00244)
ZFPM1	nucleic acid binding(PC00171);zinc finger transcription factor(PC00244)
DGUOK	nucleotide kinase(PC00172)
HINT1	nucleotide phosphatase(PC00173)
NUDT6	nucleotide phosphatase(PC00173)
ENTPD1	nucleotide phosphatase(PC00173)
FHIT	nucleotide phosphatase(PC00173)
COX6B1	oxidase(PC00175)
NOX4	oxidase(PC00175)
CYBB	oxidase(PC00175)
PIPOX	oxidase(PC00175)
CD163	oxidase(PC00175);receptor(PC00197);serine protease(PC00203)
CD5	oxidase(PC00175);receptor(PC00197);serine protease(PC00203)
SOD2	oxidoreductase(PC00176)
SOD1	oxidoreductase(PC00176)
TXN	oxidoreductase(PC00176)
ERO1A	oxidoreductase(PC00176)
CYP3A5	oxygenase(PC00177)
FMO2	oxygenase(PC00177)
CYP3A4	oxygenase(PC00177)
HMOX1	oxygenase(PC00177)
ALOX5	oxygenase(PC00177)
FMO2	oxygenase(PC00177)
PTGS2	oxygenase(PC00177)
ALOX12	oxygenase(PC00177)
ALOX15	oxygenase(PC00177)
PTGS1	oxygenase(PC00177)
ALOX15B	oxygenase(PC00177)
CRH	peptide hormone(PC00179)
CALCA	peptide hormone(PC00179)
SST	peptide hormone(PC00179)
ADM	peptide hormone(PC00179)
UCN	peptide hormone(PC00179)
GNRH1	peptide hormone(PC00179)
GCG	peptide hormone(PC00179)
TPO	peroxidase(PC00180)
CAT	peroxidase(PC00180)
CABIN1	phosphatase inhibitor(PC00183)
SPP1	phosphatase(PC00181)
PIP	phosphatase(PC00181)
SMPD1	phosphodiesterase(PC00185)
NT5E	phosphodiesterase(PC00185)
PLA2G2D	phospholipase(PC00186)
PLA2G4A	phospholipase(PC00186)
PNP	phosphorylase(PC00187)
BECN1	protease inhibitor(PC00191)
PDK1	protein kinase(PC00193)
PTPRJ	protein phosphatase(PC00195)
TNS1	protein phosphatase(PC00195)
PTEN	protein phosphatase(PC00195)
PPP2R2D	protein phosphatase(PC00195)
PTPN1	protein phosphatase(PC00195)
PTPN7	protein phosphatase(PC00195)
PTPN22	protein phosphatase(PC00195)
PTPN3	protein phosphatase(PC00195)
CDC25A	protein phosphatase(PC00195)
PTPN2	protein phosphatase(PC00195)
PTPN11	protein phosphatase(PC00195)
PTPRC	protein phosphatase(PC00195);receptor(PC00197)
MRC1	receptor(PC00197)
MS4A1	receptor(PC00197)
LY75	receptor(PC00197)
RAMP1	receptor(PC00197)
EPCAM	receptor(PC00197)
OGFR	receptor(PC00197)
SCAP	receptor(PC00197)
CD36	receptor(PC00197)
TF	receptor(PC00197);serine protease(PC00203);transfer/carrier protein(PC00219)
LTF	receptor(PC00197);serine protease(PC00203);transfer/carrier protein(PC00219)
AR	reductase(PC00198)
IFI30	reductase(PC00198)
DHFR	reductase(PC00198)
TERT	reverse transcriptase(PC00200)
SYK	RNA binding protein(PC00031);aminoacyl-tRNA synthetase(PC00047)
DDX4	RNA helicase(PC00032)
SERPINC1	serine protease inhibitor(PC00204)
SLPI	serine protease inhibitor(PC00204)
ITIH4	serine protease inhibitor(PC00204)
SERPINB2	serine protease inhibitor(PC00204)
SERPINA7	serine protease inhibitor(PC00204)
AGT	serine protease inhibitor(PC00204)
SERPINA1	serine protease inhibitor(PC00204)
DPP8	serine protease(PC00203)
ELANE	serine protease(PC00203)
GZMB	serine protease(PC00203)
PLAU	serine protease(PC00203)
DPP9	serine protease(PC00203)
DPP4	serine protease(PC00203)
FAP	serine protease(PC00203)
ANGPT2	signaling molecule(PC00207)
TRAF3	signaling molecule(PC00207)
TRAF6	signaling molecule(PC00207)
WNT5A	signaling molecule(PC00207)
MCL1	signaling molecule(PC00207)
ANGPT1	signaling molecule(PC00207)
TRAF1	signaling molecule(PC00207)
BCL2A1	signaling molecule(PC00207)
BAX	signaling molecule(PC00207)
FGL2	signaling molecule(PC00207)
TNC	signaling molecule(PC00207)
FN1	signaling molecule(PC00207)
BCL2	signaling molecule(PC00207)
DAB2	signaling molecule(PC00207)
TNR	signaling molecule(PC00207)
RCAN1	signaling molecule(PC00207)
BAK1	signaling molecule(PC00207)
BCL2L1	signaling molecule(PC00207)
RAC2	small GTPase(PC00208)
RHOA	small GTPase(PC00208)
CDC42	small GTPase(PC00208)
RAC1	small GTPase(PC00208)
GEM	small GTPase(PC00208)
RHOH	small GTPase(PC00208)
KRAS	small GTPase(PC00208)
FTL	storage protein(PC00210)
CSN1S1	storage protein(PC00210)
CSN2	storage protein(PC00210)
ENG	TGF-beta receptor(PC00035)
TGFBR2	TGF-beta receptor(PC00035);serine/threonine protein kinase receptor(PC00205)
CLDN2	tight junction(PC00214)
TAT	transaminase(PC00216)
AGT	transaminase(PC00216)
PIR	transcription cofactor(PC00217)
PPARGC1A	transcription cofactor(PC00217)
AIRE	transcription cofactor(PC00217);ubiquitin-protein ligase(PC00234)
IFI16	transcription factor(PC00218)
NFATC2	transcription factor(PC00218)
SMAD7	transcription factor(PC00218)
BCLAF1	transcription factor(PC00218)
TAB2	transcription factor(PC00218)
CNOT7	transcription factor(PC00218)
ID1	transcription factor(PC00218)
SMAD3	transcription factor(PC00218)
RFX1	transcription factor(PC00218)
SMAD2	transcription factor(PC00218)
NFATC4	transcription factor(PC00218)
TFCP2	transcription factor(PC00218)
TAB3	transcription factor(PC00218)
TP53	transcription factor(PC00218)
MAF1	transcription factor(PC00218)
NFATC1	transcription factor(PC00218)
TSC22D3	transcription factor(PC00218)
ALB	transfer/carrier protein(PC00219)
AFP	transfer/carrier protein(PC00219)
CAT	transferase(PC00220)
EIF4EBP1	translation factor(PC00223)
CLU	translation initiation factor(PC00224)
SLC29A1	transporter(PC00227)
SLCO1A2	transporter(PC00227)
SLC29A2	transporter(PC00227)
SLCO1B1	transporter(PC00227)
SPNS2	transporter(PC00227)
TNFSF4	tumor necrosis factor family member(PC00229)
FASLG	tumor necrosis factor family member(PC00229)
CD40LG	tumor necrosis factor family member(PC00229)
LTB	tumor necrosis factor family member(PC00229)
TNF	tumor necrosis factor family member(PC00229)
TNFSF11	tumor necrosis factor family member(PC00229)
TNFRSF6B	tumor necrosis factor receptor(PC00230)
TNFRSF14	tumor necrosis factor receptor(PC00230)
TNFRSF1A	tumor necrosis factor receptor(PC00230)
CD27	tumor necrosis factor receptor(PC00230)
CD40	tumor necrosis factor receptor(PC00230)
TNFRSF11B	tumor necrosis factor receptor(PC00230)
FAS	tumor necrosis factor receptor(PC00230)
TNFRSF8	tumor necrosis factor receptor(PC00230)
TNFRSF18	tumor necrosis factor receptor(PC00230)
TNFRSF9	tumor necrosis factor receptor(PC00230)
TNFRSF17	tumor necrosis factor receptor(PC00230)
TNFRSF4	tumor necrosis factor receptor(PC00230)
EPOR	type I cytokine receptor(PC00231)
LAG3	type I cytokine receptor(PC00231)
IL2RA	type I cytokine receptor(PC00231)
IL7R	type I cytokine receptor(PC00231)
IL4R	type I cytokine receptor(PC00231)
DTX1	ubiquitin-protein ligase(PC00234)
ITCH	ubiquitin-protein ligase(PC00234)
NEDD4	ubiquitin-protein ligase(PC00234)
ERV3-1	viral coat protein(PC00236)
ERVFRD-1	viral coat protein(PC00236)
ERVW-1	viral coat protein(PC00236)
CATSPER1	voltage-gated calcium channel(PC00240);voltage-gated sodium channel(PC00243)
KCNN4	voltage-gated potassium channel(PC00242)
